# Supplementary material for: Butyl-Methyl-Pyridinium Tetrafluoroborate Confined in Mesoporous Silica Xerogels: Thermal Behaviour and Matrix-Template Interaction
Source: Materials (Basel). 2021 Aug 29;14(17):4918. doi: 10.3390/ma14174918 (PMC8433830; doi:10.3390/ma14174918)
Supplement: Supplementary file 1 [file materials-14-04918-s001.zip]

Archive with 1 entries (1 files):
- materials-1303886-SI.pdf
